# Supplementary material for: The pest control and pollinator protection dilemma: The case of thiamethoxam prophylactic applications in squash crops
Source: PLoS One. 2022 May 20;17(5):e0267984. doi: 10.1371/journal.pone.0267984 (PMC9122185; doi:10.1371/journal.pone.0267984)
Supplement: S1 File — (XLS) [file pone.0267984.s004.xls]

## Sheet: S1_File
Treatment	Variety	Replicate	Average_fruit_number_per_plant	Individual Fruit mass average (g)	Fruit mass per plant (g)	Yield (4 plants)	Bee_visits_plot	Proportion_foliage_consumed_SCB	SCB_per_plant_	Defoliation_est
Foliar spray	GZ	1	3.25	265.339	2284.66	5537.66	1	0.02006	10.125	15.63
Foliar spray	GZ	2	4.25	310.487	2312.15	8453.25	2.25	0.01199	5.75	9
Foliar spray	GZ	3	5	240.142	1795.82	6443.04	3.5	0.02636	3.625	15
Foliar spray	GZ	4	2.5	181.336	2781.67	5567.52	4.25	0.07131	3.25	39.38
Foliar spray	GZ	5	3.75	235.238	2302.77	6906.86	0.75	0.05768	1.875	30
Foliar spray	GZ	6	7.25	391.504	2027.86	12633.2	6.5	0.01099	2.75	7.38
Foliar spray	GZ	7	8	442.772	6242.72	17418.2	9	0.00198	2.75	11.88
Foliar spray	SPM	1	3.5	181.901	987.21	4805.84	5.75	0.00104	5.75	1.63
Foliar spray	SPM	2	4.75	298.393	6801.76	11997.9	11.75	0.00129	22.875	2.75
Foliar spray	SPM	3	6.75	276.256	4694.51	11995.4	13	0.00333	2.625	0.5
Foliar spray	SPM	4	7	271.979	1433.7	10879.2	12.75	0.00014	2	0.75
Foliar spray	SPM	5	6.75	402.304	14564.8	20852.4	14.25	0.00048	1.75	2
Foliar spray	SPM	6	4.75	235.573	1753.86	8567.23	11.75	0.00064	1.5	0.88
Foliar spray	SPM	7	3	212.933	2799.69	7190.84	10	0.00113	5.375	0.75
In_furrow	GZ	1	5.75	424.149	13956.7	19848.3	3.75	0.0043	4.75	2.13
In_furrow	GZ	2	10.25	561.578	15274.5	28797.7	8.25	0.00274	1.25	1.88
In_furrow	GZ	3	12.25	512.868	11708.2	25084.4	6.25	0.00418	2	3.13
In_furrow	GZ	4	10.75	718.247	14716.3	34789.5	7	0.00161	1.375	0
In_furrow	GZ	5	12.5	724.287	15498.5	34326.7	8.25	0.0004	2	0.25
In_furrow	GZ	6	7.75	568.51	11519.2	22808.5	6.5	0.00186	2.5	0
In_furrow	GZ	7	4.5	229.118	3900.29	5110.77	7.75	0.00131	1.25	0
In_furrow	SPM	1	6	323.403	4807.74	12296.3	3.75	0.00051		0.5
In_furrow	SPM	2	6.5	361.575	8255.5	15380.2	9.75	0.00109	2.75	0
In_furrow	SPM	3	13	333.95	15560.1	24311.7	8	0.0009	2.25	0
In_furrow	SPM	4	5.75	376.4	9481.42	17017.2	18.5	0.00041	0.75	0.25
In_furrow	SPM	5	7	344.412	10080.1	17497.7	14.25	0.00041	1.875	0
In_furrow	SPM	6	7	344.043	4323.4	19145.4	17	0.00101	0.5	0.25
In_furrow	SPM	7	9.25	376.197	10414.2	22368.2	23.5	0.00221	1.125	0.25
No insecticides	GZ	1	8	241.947	2751.13	6762.54	2	0.0244	1.42857	21.25
No insecticides	GZ	2	2.25	305.474	9672.89	13147	1.75	0.0524	0.375	30
No insecticides	GZ	4	6	493.933	5887.71	16072.3	7.75	0.05199	0.25	48.75
No insecticides	GZ	5	4.75	408.898	8804.64	16338	6.25	0.02001	3.875	15.38
No insecticides	GZ	6	2.5	346.923	5402.39	13961.6	4.5	0.02683	2.75	24.63
No insecticides	GZ	7	10.6667	326.641	7230.1	10072.7	6.75	0.00246	3.125	9.63
No insecticides	SPM	1	5.75	187.452	2032.16	2777.7	10.5	0.0104	0.375	4.88
No insecticides	SPM	2	2.5	267.255	3672.12	9086.27	4.75	0.00697	0.125	1
No insecticides	SPM	3	5.25	177.856	4471.45	7931.38	11	0.01225	1.5	0.88
No insecticides	SPM	4	7.25	236.81	6152.84	9678.53	8.75	0.00106	1.25	1.38
No insecticides	SPM	5	4.75	333.846	11556	16910.4	14.75	0.00229	0.625	1.63
No insecticides	SPM	6	2.5	401.13	8836.41	14485.8	9.5	0.00034	1.75	7.63
No insecticides	SPM	7	11.5	155.28	1426.31	4981.84	13.25	0.00114	3	1.13
Seed coating	GZ	1	3.5	240.441	2322.83	8105.81	8	0.00978	5.375	17.13
Seed coating	GZ	2	4.75	177.144	2911.88	5353.61	9.25	0.00334	3.876	15
Seed coating	GZ	3	6.25	275.567	3815.23	7201.94	5.75	0.0145	2.5	8
Seed coating	GZ	4	7.25	410.138	9363.8	15924.1	5.75	0.01325	4	12.5
Seed coating	GZ	5	7	363.384	7600.05	13619.6	9	0.01323	1.375	10.25
Seed coating	GZ	6	8.25	253.887	5728.91	8847.14	8	0.00506	1.25	13.13
Seed coating	GZ	7	4	629.955	11189.8	27680.2	8.25	0.0058	5	20
Seed coating	SPM	1	1	224.109	4621.86	9094.95	1.75	0.00797	1	2.25
Seed coating	SPM	2	4	102.215	2351.73	2908.83	8.25	0.00231	2.375	3
Seed coating	SPM	3	7	199.87	3105.58	6408.56	4.5	0.0066	0.625	3
Seed coating	SPM	4	4	323.794	6456.04	13900.6	9	0.0004	1.25	1.75
Seed coating	SPM	5	7.5	246.614	2464.4	7454.38	10.75	0.00933	1.125	0.88
Seed coating	SPM	6	6.75	219.459	5097.98	6918.86	21.25	0.00254	1.625	2.13
Seed coating	SPM	7	3.25	423.629	16016.3	27053.1	18.5	0.00088	1.5	1
Foliar spray	GZ	1	3.25	265.339	2284.66	5537.66	1	0.02006	10.125	15.63
Foliar spray	GZ	2	4.25	310.487	2312.15	8453.25	2.25	0.01199	5.75	9
Foliar spray	GZ	3	5	240.142	1795.82	6443.04	3.5	0.02636	3.625	15
Foliar spray	GZ	4	2.5	181.336	2781.67	5567.52	4.25	0.07131	3.25	39.38
Foliar spray	GZ	5	3.75	235.238	2302.77	6906.86	0.75	0.05768	1.875	30
Foliar spray	GZ	6	7.25	391.504	2027.86	12633.2	6.5	0.01099	2.75	7.38
Foliar spray	GZ	7	8	442.772	6242.72	17418.2	9	0.00198	2.75	11.88
In_furrow	GZ	1	5.75	424.149	13956.7	19848.3	5.75	0.00104	5.75	1.63
In_furrow	GZ	2	10.25	561.578	15274.5	28797.7	11.75	0.00129	22.875	2.75
In_furrow	GZ	3	12.25	512.868	11708.2	25084.4	13	0.00333	2.625	0.5
In_furrow	GZ	4	10.75	718.247	14716.3	34789.5	12.75	0.00014	2	0.75
In_furrow	GZ	5	12.5	724.287	15498.5	34326.7	14.25	0.00048	1.75	2
In_furrow	GZ	6	7.75	568.51	11519.2	22808.5	11.75	0.00064	1.5	0.88
In_furrow	GZ	7	4.5	229.118	3900.29	5110.77	10	0.00113	5.375	0.75
No insecticides	GZ	1	8	241.947	2751.13	6762.54	3.75	0.0043	4.75	2.13
No insecticides	GZ	2	2.25	305.474	9672.89	13147	8.25	0.00274	1.25	1.88
No insecticides	GZ	3	5.66667	279.29	7492.27	11809.4	6.25	0.00418	2	3.13
No insecticides	GZ	4	6	493.933	5887.71	16072.3	7	0.00161	1.375	0
No insecticides	GZ	5	4.75	408.898	8804.64	16338	8.25	0.0004	2	0.25
No insecticides	GZ	6	2.5	346.923	5402.39	13961.6	6.5	0.00186	2.5	0
No insecticides	GZ	7	10.6667	326.641	7230.1	10072.7	7.75	0.00131	1.25	0
Seed coating	GZ	1	3.5	240.441	2322.83	8105.81	3.75	0.00051		0.5
Seed coating	GZ	2	4.75	177.144	2911.88	5353.61	9.75	0.00109	2.75	0
Seed coating	GZ	3	6.25	275.567	3815.23	7201.94	8	0.0009	2.25	0
Seed coating	GZ	4	7.25	410.138	9363.8	15924.1	18.5	0.00041	0.75	0.25
Seed coating	GZ	5	7	363.384	7600.05	13619.6	14.25	0.00041	1.875	0
Seed coating	GZ	6	8.25	253.887	5728.91	8847.14	17	0.00101	0.5	0.25
Seed coating	GZ	7	4	629.955	11189.8	27680.2	23.5	0.00221	1.125	0.25
Foliar spray	SPM	1	3.5	181.901	987.21	4805.84	2	0.0244	1.42857	21.25
Foliar spray	SPM	2	4.75	298.393	6801.76	11997.9	1.75	0.0524	0.375	30
Foliar spray	SPM	4	7	271.979	1433.7	10879.2	7.75	0.05199	0.25	48.75
Foliar spray	SPM	5	6.75	402.304	14564.8	20852.4	6.25	0.02001	3.875	15.38
Foliar spray	SPM	6	4.75	235.573	1753.86	8567.23	4.5	0.02683	2.75	24.63
Foliar spray	SPM	7	3	212.933	2799.69	7190.84	6.75	0.00246	3.125	9.63
In_furrow	SPM	1	6	323.403	4807.74	12296.3	10.5	0.0104	0.375	4.88
In_furrow	SPM	2	6.5	361.575	8255.5	15380.2	4.75	0.00697	0.125	1
In_furrow	SPM	3	13	333.95	15560.1	24311.7	11	0.01225	1.5	0.88
In_furrow	SPM	4	5.75	376.4	9481.42	17017.2	8.75	0.00106	1.25	1.38
In_furrow	SPM	5	7	344.412	10080.1	17497.7	14.75	0.00229	0.625	1.63
In_furrow	SPM	6	7	344.043	4323.4	19145.4	9.5	0.00034	1.75	7.63
In_furrow	SPM	7	9.25	376.197	10414.2	22368.2	13.25	0.00114	3	1.13
No insecticides	SPM	1	5.75	187.452	2032.16	2777.7	8	0.00978	5.375	17.13
No insecticides	SPM	2	2.5	267.255	3672.12	9086.27	9.25	0.00334	3.876	15
No insecticides	SPM	3	5.25	177.856	4471.45	7931.38	5.75	0.0145	2.5	8
No insecticides	SPM	4	7.25	236.81	6152.84	9678.53	5.75	0.01325	4	12.5
No insecticides	SPM	5	4.75	333.846	11556	16910.4	9	0.01323	1.375	10.25
No insecticides	SPM	6	2.5	401.13	8836.41	14485.8	8	0.00506	1.25	13.13
No insecticides	SPM	7	11.5	155.28	1426.31	4981.84	8.25	0.0058	5	20
Seed coating	SPM	1	1	224.109	4621.86	9094.95	1.75	0.00797	1	2.25
Seed coating	SPM	2	4	102.215	2351.73	2908.83	8.25	0.00231	2.375	3
Seed coating	SPM	3	7	199.87	3105.58	6408.56	4.5	0.0066	0.625	3
Seed coating	SPM	4	4	323.794	6456.04	13900.6	9	0.0004	1.25	1.75
Seed coating	SPM	5	7.5	246.614	2464.4	7454.38	10.75	0.00933	1.125	0.88
Seed coating	SPM	6	6.75	219.459	5097.98	6918.86	21.25	0.00254	1.625	2.13
Seed coating	SPM	7	3.25	423.629	16016.3	27053.1	18.5	0.00088	1.5	1
Foliar spray	GZ	1	3.25	265.339	2284.66	5537.66	1	0.02006	10.125	15.63
Foliar spray	GZ	2	4.25	310.487	2312.15	8453.25	2.25	0.01199	5.75	9
Foliar spray	GZ	3	5	240.142	1795.82	6443.04	3.5	0.02636	3.625	15
Foliar spray	GZ	4	2.5	181.336	2781.67	5567.52	4.25	0.07131	3.25	39.38
Foliar spray	GZ	5	3.75	235.238	2302.77	6906.86	0.75	0.05768	1.875	30
Foliar spray	GZ	6	7.25	391.504	2027.86	12633.2	6.5	0.01099	2.75	7.38
Foliar spray	GZ	7	8	442.772	6242.72	17418.2	9	0.00198	2.75	11.88
In_furrow	GZ	1	5.75	424.149	13956.7	19848.3	5.75	0.00104	5.75	1.63
In_furrow	GZ	2	10.25	561.578	15274.5	28797.7	11.75	0.00129	22.875	2.75
In_furrow	GZ	3	12.25	512.868	11708.2	25084.4	13	0.00333	2.625	0.5
In_furrow	GZ	4	10.75	718.247	14716.3	34789.5	12.75	0.00014	2	0.75
In_furrow	GZ	5	12.5	724.287	15498.5	34326.7	14.25	0.00048	1.75	2
In_furrow	GZ	6	7.75	568.51	11519.2	22808.5	11.75	0.00064	1.5	0.88
In_furrow	GZ	7	4.5	229.118	3900.29	5110.77	10	0.00113	5.375	0.75
No insecticides	GZ	1	8	241.947	2751.13	6762.54	3.75	0.0043	4.75	2.13
No insecticides	GZ	2	2.25	305.474	9672.89	13147	8.25	0.00274	1.25	1.88
No insecticides	GZ	3	5.66667	279.29	7492.27	11809.4	6.25	0.00418	2	3.13
No insecticides	GZ	4	6	493.933	5887.71	16072.3	7	0.00161	1.375	0
No insecticides	GZ	5	4.75	408.898	8804.64	16338	8.25	0.0004	2	0.25
No insecticides	GZ	6	2.5	346.923	5402.39	13961.6	6.5	0.00186	2.5	0
No insecticides	GZ	7	10.6667	326.641	7230.1	10072.7	7.75	0.00131	1.25	0
Seed coating	GZ	1	3.5	240.441	2322.83	8105.81	3.75	0.00051		0.5
Seed coating	GZ	2	4.75	177.144	2911.88	5353.61	9.75	0.00109	2.75	0
Seed coating	GZ	3	6.25	275.567	3815.23	7201.94	8	0.0009	2.25	0
Seed coating	GZ	4	7.25	410.138	9363.8	15924.1	18.5	0.00041	0.75	0.25
Seed coating	GZ	5	7	363.384	7600.05	13619.6	14.25	0.00041	1.875	0
Seed coating	GZ	6	8.25	253.887	5728.91	8847.14	17	0.00101	0.5	0.25
Seed coating	GZ	7	4	629.955	11189.8	27680.2	23.5	0.00221	1.125	0.25
Foliar spray	SPM	1	3.5	181.901	987.21	4805.84	2	0.0244	1.42857	21.25
Foliar spray	SPM	2	4.75	298.393	6801.76	11997.9	1.75	0.0524	0.375	30
Foliar spray	SPM	4	7	271.979	1433.7	10879.2	7.75	0.05199	0.25	48.75
Foliar spray	SPM	5	6.75	402.304	14564.8	20852.4	6.25	0.02001	3.875	15.38
Foliar spray	SPM	6	4.75	235.573	1753.86	8567.23	4.5	0.02683	2.75	24.63
Foliar spray	SPM	7	3	212.933	2799.69	7190.84	6.75	0.00246	3.125	9.63
In_furrow	SPM	1	6	323.403	4807.74	12296.3	10.5	0.0104	0.375	4.88
In_furrow	SPM	2	6.5	361.575	8255.5	15380.2	4.75	0.00697	0.125	1
In_furrow	SPM	3	13	333.95	15560.1	24311.7	11	0.01225	1.5	0.88
In_furrow	SPM	4	5.75	376.4	9481.42	17017.2	8.75	0.00106	1.25	1.38
In_furrow	SPM	5	7	344.412	10080.1	17497.7	14.75	0.00229	0.625	1.63
In_furrow	SPM	6	7	344.043	4323.4	19145.4	9.5	0.00034	1.75	7.63
In_furrow	SPM	7	9.25	376.197	10414.2	22368.2	13.25	0.00114	3	1.13
No insecticides	SPM	1	5.75	187.452	2032.16	2777.7	8	0.00978	5.375	17.13
No insecticides	SPM	2	2.5	267.255	3672.12	9086.27	9.25	0.00334	3.876	15
No insecticides	SPM	3	5.25	177.856	4471.45	7931.38	5.75	0.0145	2.5	8
No insecticides	SPM	4	7.25	236.81	6152.84	9678.53	5.75	0.01325	4	12.5
No insecticides	SPM	5	4.75	333.846	11556	16910.4	9	0.01323	1.375	10.25
No insecticides	SPM	6	2.5	401.13	8836.41	14485.8	8	0.00506	1.25	13.13
No insecticides	SPM	7	11.5	155.28	1426.31	4981.84	8.25	0.0058	5	20
Seed coating	SPM	1	1	224.109	4621.86	9094.95	1.75	0.00797	1	2.25
Seed coating	SPM	2	4	102.215	2351.73	2908.83	8.25	0.00231	2.375	3
Seed coating	SPM	3	7	199.87	3105.58	6408.56	4.5	0.0066	0.625	3
Seed coating	SPM	4	4	323.794	6456.04	13900.6	9	0.0004	1.25	1.75
Seed coating	SPM	5	7.5	246.614	2464.4	7454.38	10.75	0.00933	1.125	0.88
Seed coating	SPM	6	6.75	219.459	5097.98	6918.86	21.25	0.00254	1.625	2.13
Seed coating	SPM	7	3.25	423.629	16016.3	27053.1	18.5	0.00088	1.5	1

## Sheet: DeadPlants_BW
Treatment	Variety	Number_death_plants
In-furrow	GZ	0
Foliar spray	SPM	0
No insecticides	SPM	0
No insecticides	GZ	0
Seed treatment	SPM	0
In-furrow	SPM	0
Seed treatment	SPM	0
No insecticides	SPM	2
Seed treatment	GZ	0
In-furrow	SPM	0
In-furrow	GZ	0
Foliar spray	SPM	0
Foliar spray	SPM	1
No insecticides	SPM	1
In-furrow	SPM	0
In-furrow	SPM	0
Seed treatment	SPM	0
No insecticides	SPM	0
Seed treatment	GZ	0
No insecticides	GZ	0
No insecticides	GZ	0
In-furrow	SPM	0
In-furrow	GZ	0
In-furrow	GZ	0
Seed treatment	GZ	0
Seed treatment	GZ	0
No insecticides	SPM	0
Seed treatment	GZ	0
Seed treatment	GZ	0
Seed treatment	GZ	0
Foliar spray	GZ	0
No insecticides	GZ	7
Seed treatment	SPM	2
Seed treatment	SPM	1
Foliar spray	SPM	0
Foliar spray	SPM	0
Foliar spray	GZ	0
No insecticides	SPM	1
Foliar spray	GZ	3
Foliar spray	GZ	1
No insecticides	SPM	2
Seed treatment	SPM	1
Foliar spray	SPM	1
No insecticides	GZ	7
In-furrow	GZ	0
In-furrow	GZ	0
No insecticides	GZ	11
Foliar spray	GZ	2
Foliar spray	GZ	0
No insecticides	GZ	4
In-furrow	SPM	0
Foliar spray	SPM	0
Foliar spray	GZ	0
Seed treatment	SPM	2
In-furrow	SPM	0
In-furrow	GZ	0

## Sheet: Pesticides
Variety	Treatment	Flowering_sampling	Thiamethoxam	Detected (yes(1), no(0))	Concentration ppb	Floral_reward_type	Replicate
GZ	Foliar spray	Early	Under limit of quantification	1	NA	Nectar	3
GZ	Foliar spray	Early	Not found	0	NA	Nectar	5
GZ	Foliar spray	Early	Under limit of quantification	1	NA	Nectar	1
GZ	Foliar spray	Early	Under limit of quantification	1	NA	Nectar	2
GZ	Foliar spray	Early	Not found	0	NA	Nectar	7
GZ	Foliar spray	Late	Not found	0	NA	Nectar	7
SPM	Foliar spray	Early	Not found	0	NA	Nectar	1
SPM	Foliar spray	Early	Not found	0	NA	Nectar	1
SPM	Foliar spray	Early	Not found	0	NA	Nectar	2
SPM	Foliar spray	Early	Not found	0	NA	Nectar	3
SPM	Foliar spray	Early	Not found	0	NA	Nectar	3
SPM	Foliar spray	Early	Not found	0	NA	Nectar	3
SPM	Foliar spray	Early	Not found	0	NA	Nectar	4
SPM	Foliar spray	Early	Not found	0	NA	Nectar	5
SPM	Foliar spray	Early	Not found	0	NA	Nectar	5
SPM	Foliar spray	Late	Not found	0	NA	Nectar	6
SPM	Foliar spray	Late	Not found	0	NA	Nectar	6
SPM	Foliar spray	Late	Under limit of quantification	1	NA	Nectar	3
SPM	Foliar spray	Late	Not found	0	NA	Nectar	7
SPM	Foliar spray	Late	Not found	0	NA	Nectar	7
SPM	Foliar spray	Late	Not found	0	NA	Nectar	7
GZ	Seed coating	Early	Under limit of quantification	1	NA	Nectar	1
GZ	Seed coating	Early	Not found	0	NA	Nectar	2
GZ	Seed coating	Early	Not found	0	NA	Nectar	2
GZ	Seed coating	Early	Not found	0	NA	Nectar	3
GZ	Seed coating	Early	Under limit of quantification	1	NA	Nectar	7
GZ	Seed coating	Early	0.51523	1	0.51523	Nectar	1
GZ	Seed coating	Early	Under limit of quantification	1	NA	Nectar	3
GZ	Seed coating	Early	0.38911	1	0.38911	Nectar	1
GZ	Seed coating	Late	Not found	0	NA	Nectar	4
GZ	Seed coating	Late	Not found	0	NA	Nectar	5
GZ	Seed coating	Late	Not found	0	NA	Nectar	6
GZ	Seed coating	Late	Not found	0	NA	Nectar	6
SPM	Seed coating	Early	Under limit of quantification	1	NA	Nectar	1
SPM	Seed coating	Early	0.33512	1	0.33512	Nectar	3
SPM	Seed coating	Early	Under limit of quantification	1	NA	Nectar	3
SPM	Seed coating	Early	Under limit of quantification	1	NA	Nectar	3
SPM	Seed coating	Early	Not found	0	NA	Nectar	1
SPM	Seed coating	Early	Not found	0	NA	Nectar	2
SPM	Seed coating	Early	Not found	0	NA	Nectar	4
SPM	Seed coating	Early	Under limit of quantification	1	NA	Nectar	4
SPM	Seed coating	Early	Under limit of quantification	1	NA	Nectar	7
SPM	Seed coating	Late	Not found	0	NA	Nectar	4
SPM	Seed coating	Late	Not found	0	NA	Nectar	5
SPM	Seed coating	Late	Under limit of quantification	1	NA	Nectar	7
SPM	Seed coating	Late	Not found	0	NA	Nectar	6
SPM	Seed coating	Late	Not found	0	NA	Nectar	6
GZ	In-furrow	Early	6.58911	1	6.58911	Nectar	2
GZ	In-furrow	Early	4.50959	1	4.50959	Nectar	3
GZ	In-furrow	Early	1.12733	1	1.12733	Nectar	5
GZ	In-furrow	Early	21.2672	1	21.2672	Nectar	1
GZ	In-furrow	Early	32.0886	1	32.0886	Nectar	1
GZ	In-furrow	Early	6.05667	1	6.05667	Nectar	7
GZ	In-furrow	Late	1.70134	1	1.70134	Nectar	2
GZ	In-furrow	Late	1.93513	1	1.93513	Nectar	3
GZ	In-furrow	Late	1.00773	1	1.00773	Nectar	3
GZ	In-furrow	Late	1.31364	1	1.31364	Nectar	4
GZ	In-furrow	Late	0.9816	1	0.9816	Nectar	5
GZ	In-furrow	Late	0.98676	1	0.98676	Nectar	6
SPM	In-furrow	Early	Not found	0	NA	Nectar	1
SPM	In-furrow	Early	2.01722	1	2.01722	Nectar	2
SPM	In-furrow	Early	3.38224	1	3.38224	Nectar	2
SPM	In-furrow	Early	3.14928	1	3.14928	Nectar	3
SPM	In-furrow	Early	2.11004	1	2.11004	Nectar	4
SPM	In-furrow	Early	2.47431	1	2.47431	Nectar	5
SPM	In-furrow	Early	1.93228	1	1.93228	Nectar	6
SPM	In-furrow	Early	2.57145	1	2.57145	Nectar	7
SPM	In-furrow	Early	2.85208	1	2.85208	Nectar	4
SPM	In-furrow	Early	Not found	0	NA	Nectar	5
SPM	In-furrow	Late	2.19896	1	2.19896	Nectar	3
SPM	In-furrow	Late	1.82327	1	1.82327	Nectar	4
SPM	In-furrow	Late	2.12789	1	2.12789	Nectar	6
SPM	In-furrow	Late	Under limit of quantification	1	NA	Nectar	6
SPM	In-furrow	Late	0.28453	1	0.28453	Nectar	7
SPM	In-furrow	Late	2.30046	1	2.30046	Nectar	1
SPM	In-furrow	Late	1.07592	1	1.07592	Nectar	5
GZ	A No insecticides	Early	Not found	0	NA	Nectar	4
GZ	A No insecticides	Early	Not found	0	NA	Nectar	6
GZ	A No insecticides	Early	Not found	0	NA	Nectar	7
GZ	A No insecticides	Early	Not found	0	NA	Nectar	7
GZ	A No insecticides	Early	Not found	0	NA	Nectar	2
GZ	A No insecticides	Early	Not found	0	NA	Nectar	1
GZ	A No insecticides	Late	Not found	0	NA	Nectar	7
GZ	A No insecticides	Late	Not found	0	NA	Nectar	3
SPM	A No insecticides	Early	Not found	0	NA	Nectar	4
SPM	A No insecticides	Early	Not found	0	NA	Nectar	5
SPM	A No insecticides	Early	Not found	0	NA	Nectar	6
SPM	A No insecticides	Early	Not found	0	NA	Nectar	7
SPM	A No insecticides	Early	Not found	0	NA	Nectar	5
SPM	A No insecticides	Early	Not found	0	NA	Nectar	6
SPM	A No insecticides	Early	Not found	0	NA	Nectar	7
SPM	A No insecticides	Late	Not found	0	NA	Nectar	2
SPM	A No insecticides	Late	Not found	0	NA	Nectar	4
SPM	A No insecticides	Late	Not found	0	NA	Nectar	5
SPM	A No insecticides	Late	Not found	0	NA	Nectar	1
GZ	A No insecticides	Early	Not found	0	NA	Pollen	1
GZ	A No insecticides	Early	Under limit of quantification	1	NA	Pollen	5
GZ	A No insecticides	Late	Not found	0	NA	Pollen	1
GZ	A No insecticides	Late	Not found	0	NA	Pollen	4
GZ	A No insecticides	Late	Not found	0	NA	Pollen	5
SPM	Seed coating	Early	Under limit of quantification	1	NA	Pollen	1
SPM	Seed coating	Early	Not found	0	NA	Pollen	4
SPM	Seed coating	Early	Under limit of quantification	1	NA	Pollen	4
SPM	Seed coating	Early	1.9	1	1.9	Pollen	5
SPM	Seed coating	Early	Under limit of quantification	1	NA	Pollen	6
SPM	Seed coating	Early	0.3	1	0.3	Pollen	7
SPM	Seed coating	Late	4.42	1	4.42	Pollen	1
SPM	Seed coating	Late	Not found	0	NA	Pollen	1
SPM	Seed coating	Late	Not found	0	NA	Pollen	2
GZ	Foliar spray	Early	0.74	1	0.74	Pollen	1
GZ	Foliar spray	Early	Not found	0	NA	Pollen	4
GZ	Foliar spray	Early	Not found	0	NA	Pollen	5
GZ	Foliar spray	Early	Under limit of quantification	1	NA	Pollen	7
GZ	Foliar spray	Late	Under limit of quantification	1	NA	Pollen	1
GZ	Foliar spray	Late	Not found	0	NA	Pollen	7
SPM	A No insecticides	Early	Under limit of quantification	1	NA	Pollen	1
SPM	A No insecticides	Early	0.64	1	0.64	Pollen	1
SPM	A No insecticides	Early	0.32	1	0.32	Pollen	3
SPM	A No insecticides	Early	Not found	0	NA	Pollen	5
SPM	A No insecticides	Early	0.32	1	0.32	Pollen	4
SPM	A No insecticides	Early	0.21	1	0.21	Pollen	7
SPM	A No insecticides	Late	Not found	0	NA	Pollen	1
SPM	A No insecticides	Late	Under limit of quantification	1	NA	Pollen	4
SPM	A No insecticides	Late	Not found	0	NA	Pollen	2
SPM	Foliar spray	Early	1.13	1	1.13	Pollen	2
SPM	Foliar spray	Early	0.43	1	0.43	Pollen	2
SPM	Foliar spray	Early	0.31	1	0.31	Pollen	3
SPM	Foliar spray	Early	Under limit of quantification	1	NA	Pollen	4
SPM	Foliar spray	Early	Under limit of quantification	1	NA	Pollen	5
SPM	Foliar spray	Early	Under limit of quantification	1	NA	Pollen	5
SPM	Foliar spray	Early	Under limit of quantification	1	NA	Pollen	6
SPM	Foliar spray	Early	Under limit of quantification	1	NA	Pollen	7
SPM	Foliar spray	Late	Not found	0	NA	Pollen	1
SPM	Foliar spray	Late	Not found	0	NA	Pollen	3
SPM	Foliar spray	Late	Under limit of quantification	1	NA	Pollen	5
SPM	In-furrow	Early	41.2	1	41.2	Pollen	1
SPM	In-furrow	Early	5.1	1	5.1	Pollen	3
SPM	In-furrow	Early	6.86	1	6.86	Pollen	4
SPM	In-furrow	Early	6.09	1	6.09	Pollen	5
SPM	In-furrow	Early	4.87	1	4.87	Pollen	6
SPM	In-furrow	Early	6.76	1	6.76	Pollen	7
SPM	In-furrow	Early	6.76	1	6.76	Pollen	1
SPM	In-furrow	Late	6.44	1	6.44	Pollen	1
SPM	In-furrow	Late	1.26	1	1.26	Pollen	1
SPM	In-furrow	Late	2.57	1	2.57	Pollen	3
SPM	In-furrow	Late	4.4	1	4.4	Pollen	5
SPM	In-furrow	Late	0.67	1	0.67	Pollen	7
GZ	In-furrow	Early	29.51	1	29.51	Pollen	1
GZ	In-furrow	Late	8.84	1	8.84	Pollen	3
GZ	In-furrow	Early	20.89	1	20.89	Pollen	5
GZ	In-furrow	Early	9.96	1	9.96	Pollen	6
GZ	In-furrow	Late	6.55	1	6.55	Pollen	2
GZ	In-furrow	Late	1.87	1	1.87	Pollen	5
GZ	In-furrow	Late	2.58	1	2.58	Pollen	6
GZ	Seed coating	Early	0.95	1	0.95	Pollen	1
GZ	Seed coating	Early	Not found	0	NA	Pollen	2
GZ	Seed coating	Early	Under limit of quantification	1	NA	Pollen	2
GZ	Seed coating	Early	Under limit of quantification	1	NA	Pollen	3
GZ	Seed coating	Early	Under limit of quantification	1	NA	Pollen	4
GZ	Seed coating	Early	Under limit of quantification	1	NA	Pollen	5
GZ	Seed coating	Early	1.29	1	1.29	Pollen	5
GZ	Seed coating	Early	Not found	0	NA	Pollen	5
GZ	Seed coating	Late	Not found	0	NA	Pollen	2
GZ	Seed coating	Late	Not found	0	NA	Pollen	3
GZ	A No insecticides	Early	Not found	0	NA	Pollen	2
GZ	A No insecticides	Early	Not found	0	NA	Pollen	3
GZ	A No insecticides	Early	Under limit of quantification	1	NA	Pollen	6
GZ	A No insecticides	Early	Under limit of quantification	1	NA	Pollen	7
GZ	A No insecticides	Late	Not found	0	NA	Pollen	2
GZ	A No insecticides	Late	Not found	0	NA	Pollen	3
GZ	A No insecticides	Late	Not found	0	NA	Pollen	6
GZ	A No insecticides	Late	Not found	0	NA	Pollen	7
SPM	Seed coating	Early	Under limit of quantification	1	NA	Pollen	2
SPM	Seed coating	Late	Not found	0	NA	Pollen	6
SPM	Seed coating	Late	Not found	0	NA	Pollen	7
GZ	Foliar spray	Early	0.74	1	0.74	Pollen	2
GZ	Foliar spray	Early	0.74	1	0.74	Pollen	3
GZ	Foliar spray	Early	Not found	0	NA	Pollen	6
GZ	Foliar spray	Late	Under limit of quantification	1	NA	Pollen	2
GZ	Foliar spray	Late	Under limit of quantification	1	NA	Pollen	3
GZ	Foliar spray	Late	Under limit of quantification	1	NA	Pollen	4
GZ	Foliar spray	Late	Under limit of quantification	1	NA	Pollen	5
SPM	A No insecticides	Early	0.64	1	0.64	Pollen	2
SPM	A No insecticides	Early	0.32	1	0.32	Pollen	6
SPM	A No insecticides	Late	Under limit of quantification	1	NA	Pollen	5
SPM	A No insecticides	Late	Not found	0	NA	Pollen	5
SPM	A No insecticides	Late	Not found	0	NA	Pollen	6
SPM	Foliar spray	Early	0.43	1	0.43	Pollen	3
SPM	Foliar spray	Late	Not found	0	NA	Pollen	2
SPM	Foliar spray	Late	Not found	0	NA	Pollen	4
SPM	Foliar spray	Late	Under limit of quantification	1	NA	Pollen	6
SPM	Foliar spray	Late	Under limit of quantification	1	NA	Pollen	7
SPM	In-furrow	Early	41.2	1	41.2	Pollen	2
SPM	In-furrow	Early	41.2	1	41.2	Pollen	3
SPM	In-furrow	Late	6.44	1	6.44	Pollen	2
SPM	In-furrow	Late	1.26	1	1.26	Pollen	2
SPM	In-furrow	Late	2.57	1	2.57	Pollen	4
SPM	In-furrow	Late	4.4	1	4.4	Pollen	6
GZ	In-furrow	Early	29.51	1	29.51	Pollen	2
GZ	In-furrow	Late	8.84	1	8.84	Pollen	4
GZ	In-furrow	Late	6.55	1	6.55	Pollen	3
GZ	In-furrow	Late	6.55	1	6.55	Pollen	4
GZ	Seed coating	Early	1.29	1	1.29	Pollen	6
GZ	Seed coating	Early	1.29	1	1.29	Pollen	7
GZ	Seed coating	Early	Not found	0	NA	Pollen	6
GZ	Seed coating	Late	Not found	0	NA	Pollen	5
GZ	Seed coating	Late	Not found	0	NA	Pollen	6
GZ	Seed coating	Late	Not found	0	NA	Pollen	7
